# Supplementary material for: Human Clinical Isolates of Pathogenic Fungi Are Host to Diverse Mycoviruses
Source: Microbiol Spectr. 2022 Aug 22;10(5):e01610-22. doi: 10.1128/spectrum.01610-22 (PMC9603141; doi:10.1128/spectrum.01610-22)
Supplement: Supplemental file 1 — Tables S1 to S4. Download spectrum.01610-22-s0001.xlsx, XLSX file, 0.03 MB [file spectrum.01610-22-s0001.xlsx]

## Sheet: Table S1
Table S1. Fungal isolates and experimental design.
Sample	Taxon	Source (if known)	Experiment	Illumina RNA sequencing	RCA + sequencing
1	Aspergillus fumigatus		Virus discovery and PCR screening		Yes
2	Aspergillus flavus		Virus discovery and PCR screening		Yes
3	Aspergillus nidulans		Virus discovery and PCR screening		Yes
4	Aspergillus niger		Virus discovery and PCR screening	Yes	Yes
5	Aspergillus terreus		Virus discovery and PCR screening		Yes
6	Aspergillus glaucus		Virus discovery and PCR screening		Yes
7	Aspergillus sydowii		Virus discovery and PCR screening		Yes
8	Aspergillus brasiliensis (ATCC 16404)		Virus discovery and PCR screening		Yes
9	Lichtheimia corymbifera		Virus discovery and PCR screening		Yes
10	Rhizomucor spp.		Virus discovery and PCR screening		Yes
11	Rhizopus oryzae		Virus discovery and PCR screening	Yes (ctrl)	Yes
12	Cunninghamella bertholletiae		Virus discovery and PCR screening		Yes
13	Syncephalastrum racemosum		Virus discovery and PCR screening	Yes	Yes
14	Apophysomyces elegans		Virus discovery and PCR screening		Yes
15	Rhizopus microsporus		Virus discovery and PCR screening	Yes	Yes
16	Epidermophyton floccosum		Virus discovery and PCR screening		Yes
17	Microsporum canis		Virus discovery and PCR screening		Yes
18	Microsporum gypseum		Virus discovery and PCR screening		Yes
19	Microsporum persicolor		Virus discovery and PCR screening		Yes
20	Trichophyton erinacei		Virus discovery and PCR screening		Yes
21	Trichophyton interdigitale		Virus discovery and PCR screening		Yes
22	Trichophyton mentagrophytes		Virus discovery and PCR screening		Yes
23	Trichophyton rubrum		Virus discovery and PCR screening		Yes
24	Trichophyton soudanense		Virus discovery and PCR screening		Yes
25	Trichophyton soudanense		Virus discovery and PCR screening		Yes
26	Trichophyton terrestre		Virus discovery and PCR screening		Yes
27	Trichophyton tonsurans		Virus discovery and PCR screening		Yes
28	Trichophyton violaceum		Virus discovery and PCR screening		Yes
29	Microsporum cookeii		Virus discovery and PCR screening		Yes
30	Trichophyton interdigitale var.nodulare		Virus discovery and PCR screening		Yes
31	Trichophyton rubrum downy type		Virus discovery and PCR screening		Yes
32	Microsporum audouinii		Virus discovery and PCR screening		Yes
33	Trichophyton schoenleinii		Virus discovery and PCR screening		Yes
34	Trichophyton benhamiae		Virus discovery and PCR screening		Yes
35	Trichophyton benhamiae		Virus discovery and PCR screening		Yes
36	Paecilomyces variotii		Virus discovery and PCR screening		Yes
37	Neoscytalidium dimidiatum (hyaline mutant)		Virus discovery and PCR screening		Yes
38	Neoscytalidium dimidiatum (wild mutant)		Virus discovery and PCR screening		Yes
39	Pseudallescheria boydii		Virus discovery and PCR screening		Yes
40	Scopulariopsis brevicaulis		Virus discovery and PCR screening		Yes
41	Scedosporium apiospermum		Virus discovery and PCR screening		Yes
42	Exophiala dermatiditis		Virus discovery and PCR screening		Yes
43	Acremonium spp.		Virus discovery and PCR screening		Yes
44	Alternaria spp.		Virus discovery and PCR screening		Yes
45	Fusarium spp.		Virus discovery and PCR screening		Yes
46	Arthrographis kalrae		Virus discovery and PCR screening		Yes
47	Fusarium spp.		Virus discovery and PCR screening		Yes
48	Chrysosporium zonatum		Virus discovery and PCR screening		Yes
49	Rasamsonia argillacea		Virus discovery and PCR screening		Yes
50	Curvularia lunata		Virus discovery and PCR screening		Yes
51	Scedosporium auranticum		Virus discovery and PCR screening		Yes
52	Chrysosporium keratinophilum		Virus discovery and PCR screening		Yes
53	Fusarium solani		Virus discovery and PCR screening		Yes
54	Scedosporium prolificans		Virus discovery and PCR screening		Yes
55	Purpureocillium lilacinum		Virus discovery and PCR screening		Yes
56	Cladosporium sphaerospermum		Virus discovery and PCR screening	Yes	Yes
57	Fusarium dimerum		Virus discovery and PCR screening		Yes
58	Fusarium oxysporum		Virus discovery and PCR screening		Yes
59	Medicopsis romeroi		Virus discovery and PCR screening		Yes
60	Penicillium vanoranjei		Virus discovery and PCR screening	Yes	Yes
61	Aspergillus lentulus		Virus discovery and PCR screening	Yes	Yes
62	Lichteimia spp.	Nose, male patient, 65 years old	PCR screening
63	Rhizopus microsporus complex	Skin, female patient, 79 years old	PCR screening
64	Rhizopus microsporus complex	Sputum, male patient, 45 years old	PCR screening
65	Rhizopus microsporus var.microsporus		PCR screening
66	Rhizopus microsporus	Sputum, male pt, 65 years old	PCR screening
67	Rhizopus arrhizus	BAL fluid, female pt, 45 years old	PCR screening
68	Rhizopus arrhizus	Quality control strain UK NEQAS	PCR screening
69	Rhizopus oryzae complex	Inner nose, male pt, 49 years old	PCR screening
70	Rhizomucor spp.	Sputum, male pt, 75 years old	PCR screening
71	Rhizomucor variabilis	BAL fluid, male pt, 35 years old	PCR screening
72	Rhizomucor variabilis	Throat, male pt, 61 years old	PCR screening
73	Mucor circinelloides	BAL fluid, male pt, 74 years old	PCR screening
74	Mucor circinelloides	Quality control strain UK NEQAS	PCR screening
75	Mucor spp.	Sputum, female pt, 12 years old	PCR screening

## Sheet: Table S2
Table S2. Primers used for PCR screening and Sanger sequencing.
Molecule	Segment targeted	Virus	Round 1 forward	Round 1 reverse	Round 2 forward	Round 2 reverse
RNA	RNA 1 (RdRp)	Aspergillus niger partitivirus 1	ACCCTGCTGCTGTTACCGTTGC	GCTTGGCAACGCGTTCCCAGTC	AAACAGAAGGCGAAATACTTCC	TCAATGCCGGCAGTAACAACG
RNA	Monopartite	Rhizopus oryzae narnavirus 1	CCGAACCCTAGACGCAGTATGC	CTGAAGAAGTCCGAGCTTTACC	TACAGCAATACCTTGTCAGG	AAACCGGTAACGGCTTCTCGAC
RNA	Monopartite	Syncephalastrum racemosum totivirus 1	AGCTGGACGGCATTTAGTGTGG	TACTTATCTTTCTAGGACTGG	TATGCGTTCAACGACTGTAC	AATATACGACACACCTGCAC
RNA	Monopartite	Rhizopus microsporus mitovirus 1	TCCAAGATACGCTGTTAAGACC	TTCTCGGATTACATCTTACTGG	TGGACCATCTAGTTAGTGAG	ACGACATTGTTATTGCTAAC
RNA	Monopartite	Rhizopus microsporus endornavirus 1	TAGAGACTTCCTCAATTCCTGG	GAGCCAGACTTGAGCAAATCC	ACCATAAGGGATATTTGCTCC	CTGCAATCTATTACAATATGG
RNA	Monopartite	Rhizopus microsporus endornavirus 2	CAATTGAACATGTTCTCAGAGG	GTCCTTGGCTTCCATGAAGC	ACGCCAAAGAACAACTAGACG	GTGAGTACATGGCACATATGC
RNA	Monopartite	Erysiphe necator associated ourmia-like virus 69 (isolated Cladosporium sphaerospermum)	GCTTGTAAGACTCTCGTTCACG	GGTGTTGACGATGTGCTAGG	CGAGTGCCGTCGCCTCTTC	TAGTCGAACGCAGCGTGACG
RNA	Suspected monopartite	Penicillium vanoranjei associated RNA virus 1	TCGAACAAACCATCTCGGCGCG	CCAGCCACGTGTCGTCTATC	TCCCACTTACGAACACCGG	ATGGGCAGCGTCGTGTATC
RNA	RNA 1	Aspergillus lentulus jivivirus 1	CGTGTCTCGAACCTTCTTAACC	ACCATATCTCACAGCGTTGCGG	CGGAAACTCATGAAACCGCAGG	TTATACTTTGTGAGACGAACG
RNA	Monopartite	Aspergillus fumigatus narnavirus 2 (isolated A. lentulus)	CGGAAGATGGCCCGTCTACTGG	TAATAGCCGAGAGTTCTCTCGG	TTGGGGTGAGATTAAGAACC	TCATAGGTCAACACCCGATTGG
RNA	Monopartite	Aspergillus fumigatus botourmiavirus 1 (isolated A. lentulus)	CCTGAACAAACGTTTCCGCCGG	GTGTCCGATGTGAATGCCAATC	ACCTTTCCTTTTCACCTCC	CCATGCTGCGATGTACAACC
DNA	Monopartite	Cressdnaviricota sp. isolate 2020-AMS-TS	CACCGCAGTTGTTGGAACCAGG	CGCAGTCTTGACCTTGGTAGCC	CTAATAAAAGATTTGAACTGG	GAGCGGGTCTTTAGGATAACC
DNA	Monopartite	Cressdnaviricota sp. isolate 2020-AMS-SB	TTACTTACTTGGCCTCAAAGCG	ACTTCTTAATTCACTAAAGC	AAATATATGAACACTTAGC	AGCATTCTTTTACGGTATGAC
DNA	Monopartite	Cressdnaviricota sp. isolate 2020-AMS-RA	GAGTTCGCGGCCACCGGGCAGG	CTGTTCTTGCCATTGATGAAGC	CTCACTATCAATGTTTCTTGG	GACGGACACTCGGGAATTACC
DNA	Monopartite	Cressdnaviricota sp. isolate 2020-AMS-AF	AAGAATTAGCACCCACAACAGG	TTTTTCCTTTTCCAGAATCACC	AACAGGACATAAACATATAC	TTCAGGTCCTTTTAAGTCATC
DNA	Monopartite	Cressdnaviricota sp. isolate 2020-AMS-AN	GATATTAACTTTGAAATCATCC	TAGAACCAATACACAATGCG	AGAAGAAATAGAATATGCGG	TTTCAACCTAGACTTTAACC
DNA	Monopartite	Cressdnaviricota sp. isolate 2020-AMS-CB	TTGCTATCGAAACAAGCTCAGG	ATTTTGATTTAGATTCAGCG	CACAAGCTCAAGCAACAAGC	CCACGTCCCATTATATAATCG
DNA	Monopartite	Cressdnaviricota sp. isolate 2020-AMS-MCA	TGTCAAATCCAGGACCCCAAGG	AAGCTTGATAAATATTCTTAGG	GTTCAATACCTGGATAAAGG	TGATGTTATAAAGATAGTCTG
DNA	Monopartite	Cressdnaviricota sp. isolate 2020-AMS-MP	ATCTCCTAACTTGGCCACAAGC	ACCTTCGATAGTTCACTAATTG	GATATTAACTTTGAAATCATCC	TGCGCATTCTTGAAATGTATG
DNA	Monopartite	Cressdnaviricota sp. isolate 2020-AMS-MCO	CATATCTTATAAGTTGTAAGG	TTCGCGTGCTATTTCTTTAGC	CAACAGGACATGAACACATAC	TTCCAACTCCTGAAGGTCCTTG
DNA	Monopartite	Cressdnaviricota sp. isolate 2020-AMS-SP	AAATGGCATCACTCAAAACAGG	CATCGTTTGCTTTCATAACTTC	ACTGTTAATGAATCATCAATTG	TTCCGTGCTTTCTTAATTCTCC
DNA	Monopartite	Cressdnaviricota sp. isolate 2020-AMS-AK	TGGTTCATCACTCAAATTAGCG	TTGGAAACAAGTTCGCAATGAG	CGTTAATATCTTGTACTGTAG	GATGTTGAAGTGTTGTGGATTC
DNA	Monopartite	Cressdnaviricota sp. isolate 2020-AMS-ED	GGTGCTTCACTTCTTGGGAGCC	CTGGCACGATCTCGTAGTCTGG	TTGGACTGGGCTAAAATCGTCG	TTCAGCGATCATGTCTACCACC
DNA	Monopartite	Cressdnaviricota sp. isolate 2020-AMS-TR	GTTTATTTAGTTCAACATTTGG	ATATTAGAATTAAGGATGTGAG	CCATTAACTTCTGGAATTTGG	TGTGAGAAATAGAATCTACATG

## Sheet: Table S3
Table S3. Viral detection by all methods.
Taxon	Sample	Aspergillus niger partitivirus 1	Rhizopus oryzae narnavirus 1	Syncephalastrum racemosum totivirus 1	Rhizopus microsporus mitovirus 1	Rhizopus microsporus endornavirus 1	Rhizopus microsporus endornavirus 2	Erysiphe necator associated ourmia-like virus 69 (isolated Cladosporium sphaerospernum)	Penicillium vanoranjei associated RNA virus 1	Aspergillus lentulus jivivirus 1	Aspergillus fumigatus narnavirus 2 (isolated A. lentulus)	Aspergillus fumigatus botourmiavirus 1 (isolated A. lentulus)	Cressdnaviricota sp. isolate 2020-AMS-TS	Cressdnaviricota sp. isolate 2020-AMS-SB	Cressdnaviricota sp. isolate 2020-AMS-RA	Cressdnaviricota sp. isolate 2020-AMS-AF	Cressdnaviricota sp. isolate 2020-AMS-AN	Cressdnaviricota sp. isolate 2020-AMS-CB	Cressdnaviricota sp. isolate 2020-AMS-MCA	Cressdnaviricota sp. isolate 2020-AMS-MP	Cressdnaviricota sp. isolate 2020-AMS-MCO	Cressdnaviricota sp. isolate 2020-AMS-SP	Cressdnaviricota sp. isolate 2020-AMS-AK	Cressdnaviricota sp. isolate 2020-AMS-ED	Cressdnaviricota sp. isolate 2020-AMS-TR
Aspergillus fumigatus	1															4											RNA viruses
Aspergillus flavus	2																										DNA viruses
Aspergillus nidulans	3									3							4
Aspergillus niger	4	1
Aspergillus terreus	5																										Key
Aspergillus glaucus	6																										1 = NGS detection & positive PCR product with correct target size & Sanger sequencing confirmed PCR product
Aspergillus sydowii	7																										2 = NGS detection & positive PCR product with correct target size
Aspergillus brasiliensis (ATCC 16404)	8																										3 = positive PCR product with correct target size
Lichtheimia corymbifera	9																										4 = NGS detection & negative PCR
Rhizomucor spp.	10
Rhizopus oryzae	11		1			3
Cunninghamella bertholletiae	12																	4
Syncephalastrum racemosum	13			1
Apophysomyces elegans	14
Rhizopus microsporus	15				1	1	1
Epidermophyton floccosum	16
Microsporum canis	17																		4
Microsporum gypseum	18
Microsporum persicolor	19																			4
Trichophyton erinacei	20
Trichophyton interdigitale	21
Trichophyton mentagrophytes	22
Trichophyton rubrum	23
Trichophyton soudanense	24
Trichophyton soudanense	25
Trichophyton terrestre	26
Trichophyton tonsurans	27
Trichophyton violaceum	28
Microsporum cookeii	29																				4
Trichophyton interdigitale var.nodulare	30
Trichophyton rubrum downy type	31																								4
Microsporum audouinii	32
Trichophyton schoenleinii	33												4
Trichophyton benhamiae	34											3
Trichophyton benhamiae	35
Paecilomyces variotii	36
Neoscytalidium dimidiatum (hyaline mutant)	37
Neoscytalidium dimidiatum (wild mutant)	38
Pseudallescheria boydii	39
Scopulariopsis brevicaulis	40													4
Scedosporium apiospermum	41
Exophiala dermatiditis	42																							4
Acremonium spp.	43
Alternaria spp.	44
Fusarium spp.	45
Arthrographis kalrae	46																						4
Fusarium spp.	47
Chrysosporium zonatum	48
Rasamsonia argillacea	49														4
Curvularia lunata	50
Scedosporium auranticum	51
Chrysosporium keratinophilum	52
Fusarium solani	53
Scedosporium prolificans	54																					4
Purpureocillium lilacinum	55
Cladosporium sphaerospermum	56							1
Fusarium dimerum	57
Fusarium oxysporum	58
Medicopsis romeroi	59
Penicillium vanoranjei	60								1
Aspergillus lentulus	61									1	1	1
Lichteimia spp.	62
Rhizopus microsporus complex	63
Rhizopus microsporus complex	64
Rhizopus microsporus var.microsporus	65
Rhizopus microsporus	66
Rhizopus arrhizus	67
Rhizopus arrhizus	68
Rhizopus oryzae complex	69
Rhizomucor spp.	70		3
Rhizomucor variabilis	71
Rhizomucor variabilis	72
Mucor circinelloides	73
Mucor circinelloides	74
Mucor spp.	75

## Sheet: Table S4
Table S4. Distribution of ssDNA reads across samples.
RCA reads mapped back to identified contigs. Values are in reads per million (sample read counts are provided in millions for conversion back to raw read counts).
Sample	Taxon	Millions of reads	Cressdnaviricota sp. isolate 2020-AMS-TR	Cressdnaviricota sp. isolate 2020-AMS-TS	Cressdnaviricota sp. isolate 2020-AMS-SB	Cressdnaviricota sp. isolate 2020-AMS-RA	Cressdnaviricota sp. isolate 2020-AMS-AF	Cressdnaviricota sp. isolate 2020-AMS-AN	Cressdnaviricota sp. isolate 2020-AMS-CB	Cressdnaviricota sp. isolate 2020-AMS-MCA	Cressdnaviricota sp. isolate 2020-AMS-MP	Cressdnaviricota sp. isolate 2020-AMS-MCO	Cressdnaviricota sp. isolate 2020-AMS-SP	Cressdnaviricota sp. isolate 2020-AMS-AK	Cressdnaviricota sp. isolate 2020-AMS-ED	Contam_NODE_2267_original_length_1760_trimmed
1	Aspergillus fumigatus	2.49074	0	0	0	0	96.7585	0	0	0	0	0.401487	0	0	0	0
2	Aspergillus flavus	1.8379	0	0	0	0	0	0	0	0	0	0	0	0	0	0
3	Aspergillus nidulans	2.15443	0	0	0	0	0	408.461	0	0	369.472	0	0	0	0	0.928322
4	Aspergillus niger	2.55049	0	0	0	0	0	0	0.784162	2.35249	0	0	0	0	0	43.1289
5	Aspergillus terreus	0.886888	0	0	0	0	0	1.12754	2.25508	0	1.12754	0	0	0	0	320.221
6	Aspergillus glaucus	2.27501	0.439559	0	0	0	0	0.439559	0	0	0.439559	0	0	0	0	1.31868
7	Aspergillus sydowii	1.56489	0	0	0	0	0	0	0	0	0	0	0	0	0	3.83413
8	Aspergillus brasiliensis (ATCC 16404)	1.43708	0	0	0	0	0	0	0	0	0	0	0	0	0	0
9	Lichtheimia corymbifera	1.00373	0	0	0	0	0	0	0	0	0	0	0	0	0	1.99258
10	Rhizomucor spp.	0.858582	0	0	0	0	0	0	2.32942	0	0	517.132	0	1.16471	0	5760.66
11	Rhizopus oryzae	0.951888	0	0	0	0	0	0	0	0	0	0	0	0	0	36.769
12	Cunninghamella bertholletiae	0.982288	0	0	0	0	0	0	3869.54	0	0	0	0	0	0	154.741
13	Syncephalastrum racemosum	0.925186	0	0	0	0	0	0	2.16173	0	0	0	0	0	0	181.585
14	Apophysomyces elegans	0.958582	1.04321	0	0	0	0	0	2.08642	0	0	0	0	0	0	0
15	Rhizopus microsporus	0.936818	0	0	0	0	0	0	2.13489	17.0791	0	0	0	0	0	1.06744
16	Epidermophyton floccosum	1.05793	0	0	0	0	0	0	0	0	0	0	0	0	0	2.83572
17	Microsporum canis	1.19198	0	0	0	0	0	0	0	93.9616	0	0	0	0	0	1.67789
18	Microsporum gypseum	0.945678	0	0	0	0	0	0	0	0	0	0	0	0	0	4.22977
19	Microsporum persicolor	0.886806	0	0	0	0	0	166.891	0	0	164.636	0	0	0	0	0
20	Trichophyton erinacei	1.04575	0	0	0	0	0	0	0	0	0	0	0	0	0	379.632
21	Trichophyton interdigitale	2.57443	0	0	0	0	0	0	0	0	0	0	0	0	0	0
22	Trichophyton mentagrophytes	1.88665	0	0	0	0	0	0	0	0	0	0	0	0	0	0
23	Trichophyton rubrum	1.89099	0	0	0	0	0	0	0	0	0	0	0	0	0	0
24	Trichophyton soudanense	3.15673	0	0	0	0	0	0	0	0	0	0	0	0	0	0.316784
25	Trichophyton soudanense	2.01673	0	0	0	0.991702	0	0	0	0	0	0	0	0	0	60.9897
26	Trichophyton terrestre	1.24155	0	0	0	0	0	0	0	0	0	2.41633	0	0	0	0
27	Trichophyton tonsurans	2.61988	0	0	0	0	0	0	0	0	0	0	0	0	0	131.685
28	Trichophyton violaceum	0.588252	0	0	0	0	0	1.69995	0	0	1.69995	0	0	0	0	0
29	Microsporum cookeii	1.75306	0	0	0	0	6.27476	0	0	0	0	1417.52	0	0	0	0
30	Trichophyton interdigitale var.nodulare	1.94508	0	1.02824	0	0	0	0	0	0	0	0	0	0	0	0
31	Trichophyton rubrum downy type	2.04873	56.1322	0.488106	0	0	0	0	0	0	0	0	0	0	0	30.2626
32	Microsporum audouinii	2.76958	0	0	0	0	0	0	0	0	0	0	0	0	0	0
33	Trichophyton schoenleinii	3.16156	0	420.046	0	0.632599	0	0	0	0	0	0	0	0	0	0.632599
34	Trichophyton benhamiae	2.68136	0	0	0	0	0	0	0	0	0	0	0	0	0	0
35	Trichophyton benhamiae	2.40772	0	0	0.830661	0	0	0	0	0	0	0.830661	0	0	0	0
36	Paecilomyces variotii	2.65898	0	0	0	0	0	0	0	0	0	0	0	0	0	11.2825
37	Neoscytalidium dimidiatum (hyaline mutant)	1.37945	0	0	0	0	0	0	0	0	0	3.62463	0	0	0	4.34955
38	Neoscytalidium dimidiatum (wild mutant)	0.024778	0	0	0	0	0	0	0	0	0	0	0	0	0	0
39	Pseudallescheria boydii	1.93817	0	2.0638	0	0	0	0	0	0	0	0	0	0	0	0
40	Scopulariopsis brevicaulis	2.17373	0	0	444.858	0	0	0	0	0	0	0	0	0	0	61.1853
41	Scedosporium apiospermum	1.80336	0	0	0	0	0	0	0	0	0	0	0	0	0	147.502
42	Exophiala dermatiditis	2.0671	0	0	0	0	0	0	0	0	0	0.967541	0	0.48377	558.755	0
43	Acremonium spp.	1.95417	0	0	0	0	0	0	0	0	0	0	0	0	0	1.02345
44	Alternaria spp.	0.86997	0	0	0	0	0	0	0	5.74732	0	0	0	0	0	1.14946
45	Fusarium spp.	1.70595	0	0	0	0	0	0	0	0	0	0	0	1.17236	0	39.8604
46	Arthrographis kalrae	2.94142	0	0	0	0	0	0	0	0	0	194.464	0	1381.65	0	0.679944
47	Fusarium spp.	1.50756	0	0	0	0	0	0	0	0	0	0	0	1.32665	1.32665	209.611
48	Chrysosporium zonatum	2.29259	0	0	0.872375	0	0	0	0	20.0646	0	0	0	0	0	8.72375
49	Rasamsonia argillacea	1.841	0	0	0	589.354	0	0	0	0	0	0	20.0978	0	1.08637	2.17273
50	Curvularia lunata	0.701372	0	0	0	0	0	0	0	0	0	0	0	0	0	0
51	Scedosporium auranticum	2.49525	0	0	0	0.400761	0	0	0	0	0	0	0	0.801523	0.801523	32.0609
52	Chrysosporium keratinophilum	1.02346	0	0	0	0	0	0	0	0	0	0	0	0	0	0
53	Fusarium solani	0.972586	0	2.05637	0	0	0	0	0	0	0	0	0	0	0	15.4228
54	Scedosporium prolificans	1.3803	0	0	0	0	0	0	0	0	0	0	400.637	0	0	29.7036
55	Purpureocillium lilacinum	1.40024	0.714165	0	0	0	0	0	0	0	0	0	0	0	0	0.714165
56	Cladosporium sphaerospermum	1.11755	0	0	0	0	1.78963	0	0	5.36888	0	0	0	0	0	0
57	Fusarium dimerum	1.62293	1.23234	0	0	2.46468	0	0	0	0	0	0	0	0	0	8.01019
58	Fusarium oxysporum	0.799992	0	0	0	0	0	0	0	0	0	0	0	0	0	0
59	Medicopsis romeroi	1.97931	1.01045	0	0	0	0	0	0	0	0	0	0	0	0	18.1881
60	Penicillium vanoranjei	1.856	0	0	0	0	0	0	0	0	0	0	0	0	1.07759	64.1164
61	Aspergillus lentulus	1.76303	0	0	0	0	0	0	0	0	0	0	0	0	0	3.40322
